# Supplementary material for: Prediction of Genetic Factors of Hyperthyroidism Based on Gene Interaction Network
Source: Front Cell Dev Biol. 2021 Aug 2;9:700355. doi: 10.3389/fcell.2021.700355 (PMC8365469; doi:10.3389/fcell.2021.700355)
Supplement: Supplementary file 1 [file Table_1.xls]

## Sheet: Hyperthyroidism_genes
CD34
MBL2
COMT
MMRN1
ARR3
PIK3CG
ID4
FOXE1
PCP4
VDR
PTGES2
RAC2
RGS5
IFFO2
MOS
GFM1
CXCL12
SLC7A1
MIR1183
PIK3CD
VIM
XPO5
LILRB1
CD274
STRN
H3P8
ABCB1
BUB3
POMC
FBLN5
HLTF
ABCB1
CDK4
CTNNB1
OXER1
FLT3LG
RARG
XKR4
SELENOS
IHH
SPP1
ADCY1
TRNS2
SLCO6A1
MAPK1
NSFP1
GLIS3
CLDN7
GDNF
TRNS1
PPP1R13L
PROM1
POLG2
THRAP3
NCAM1
CDKN1C
LOC390714
GH1
TRH
NDUFA13
CIB1
ACTB
CYP7A1
LOH19CR1
AQP1
STS
IL2
ADRB2
ACTB
DMP1
SLC25A4
PIK3CA
CAB39
HLA-DPB1
CBSL
MYD88
AGT
GDF15
